# Supplementary material for: Optimizing Adaptive Therapy Based on the Reachability to Tumor Resistant Subpopulation
Source: Cancers (Basel). 2021 Oct 20;13(21):5262. doi: 10.3390/cancers13215262 (PMC8582524; doi:10.3390/cancers13215262)
Supplement: Supplementary file 1 [file cancers-13-05262-s001.zip]

Archive with 1 entries (1 files):
- cancers-1375220-supplementary.pdf
